# Supplementary material for: Hidden Markov random field models for cell-type assignment of spatially resolved transcriptomics
Source: Bioinformatics. 2023 Nov 7;39(11):btad641. doi: 10.1093/bioinformatics/btad641 (PMC10640398; doi:10.1093/bioinformatics/btad641)
Supplement: btad641_Supplementary_Data [file btad641_supplementary_data.zip]

Archive with 2 entries (2 files):
- Supplementary_Table.xlsx
- Supplementary.pdf
