# Supplementary material for: Hidden Markov random field models for cell-type assignment of spatially resolved transcriptomics
Source: Bioinformatics. 2023 Nov 7;39(11):btad641. doi: 10.1093/bioinformatics/btad641 (PMC10640398; doi:10.1093/bioinformatics/btad641)
Supplement: btad641_Supplementary_Data [file btad641_supplementary_data.zip › Supplementary_Table.xlsx]

## Sheet: DLPFC
	Gene	Cluster1	Cluster2	Cluster3	Cluster4	Cluster5	Cluster6	Cluster7
0	ENSG00000168314	0	0	0	0	0	0	1
1	ENSG00000183036	0	0	0	0	1	0	0
2	ENSG00000164434	1	0	0	0	0	0	0
3	ENSG00000100362	0	0	0	1	0	0	0
4	ENSG00000171617	0	1	0	0	0	0	0
5	ENSG00000111249	0	1	0	0	0	0	0
6	ENSG00000141433	0	0	1	0	0	0	0
7	ENSG00000198963	0	0	0	1	0	0	0
8	ENSG00000196358	0	0	0	0	0	1	0
9	ENSG00000197971	0	0	0	0	0	0	1
10	ENSG00000171885	1	0	0	0	0	0	0
11	ENSG00000128422	0	0	0	0	0	1	0
12	ENSG00000115756	0	1	0	0	0	0	0
13	ENSG00000183090	0	0	1	0	0	0	0
14	ENSG00000186854	0	0	0	0	1	0	0
15	ENSG00000189056	1	0	0	0	0	0	0
16	ENSG00000164326	0	0	1	0	0	0	0
17	ENSG00000054803	0	0	1	0	0	0	0
18	ENSG00000170323	0	0	1	0	0	0	0
19	ENSG00000211445	0	0	1	0	0	0	0
20	ENSG00000171476	0	0	1	0	0	0	0
21	ENSG00000251562	0	0	1	0	0	0	0
22	ENSG00000136099	0	0	1	0	0	0	0
23	ENSG00000118523	0	0	0	0	0	1	1
24	ENSG00000145824	1	1	0	0	0	0	0
25	ENSG00000153234	0	0	0	0	0	1	1
26	ENSG00000104327	0	1	1	0	0	0	0
27	ENSG00000162630	0	0	0	0	1	1	0
28	ENSG00000141668	0	1	1	0	0	1	0
29	ENSG00000171509	0	0	0	0	1	1	0
30	ENSG00000139880	0	0	0	0	0	1	1
31	ENSG00000186297	0	0	0	0	1	1	0
32	ENSG00000082556	0	0	0	0	0	1	0
33	ENSG00000177519	0	0	0	0	1	1	0
34	ENSG00000198216	0	1	1	0	0	1	0
35	ENSG00000153266	0	0	0	0	1	1	0
36	ENSG00000147246	0	0	0	0	1	0	0
37	ENSG00000115252	0	0	0	1	1	1	0
38	ENSG00000171724	0	0	0	0	1	0	0
39	ENSG00000169181	0	1	1	0	0	1	0
40	ENSG00000144119	0	1	0	0	0	0	0
41	ENSG00000081189	0	1	1	1	0	0	0
42	ENSG00000006468	0	0	0	0	1	0	0
43	ENSG00000170381	0	0	0	0	1	1	0
44	ENSG00000071575	0	0	0	1	1	0	0
45	ENSG00000120049	0	1	1	0	0	0	0
46	ENSG00000049130	0	1	1	1	0	0	0
47	ENSG00000178235	0	1	1	0	0	1	0
48	ENSG00000166257	0	1	1	0	0	1	0
49	ENSG00000082482	0	0	0	0	1	1	0
50	ENSG00000163630	0	0	0	0	0	1	0
51	ENSG00000187094	0	1	1	0	0	1	0
52	ENSG00000196937	0	1	0	1	1	0	0
53	ENSG00000135046	0	0	0	0	0	1	0
54	ENSG00000113319	0	1	0	0	0	0	0
55	ENSG00000050165	0	0	0	0	1	1	0
56	ENSG00000196781	0	1	1	0	0	0	0
57	ENSG00000146360	0	1	1	1	0	0	0
58	ENSG00000198846	0	0	0	0	1	1	0
59	ENSG00000118946	0	0	0	0	0	1	0
60	ENSG00000162373	0	0	1	0	1	0	0
61	ENSG00000156687	0	1	1	1	0	0	0
62	ENSG00000058668	0	1	0	0	1	1	0
63	ENSG00000118432	1	1	0	0	0	1	0
64	ENSG00000106829	0	0	0	0	0	1	0
65	ENSG00000150938	0	0	0	0	1	0	0
66	ENSG00000178773	0	0	0	0	1	1	0
67	ENSG00000181195	0	1	1	0	0	1	0
68	ENSG00000134207	0	0	0	0	0	1	0
69	ENSG00000180176	0	0	0	0	0	1	0
70	ENSG00000127152	0	0	0	0	1	1	0
71	ENSG00000119042	0	1	1	0	0	0	0
72	ENSG00000128573	0	0	0	0	0	1	0
73	ENSG00000169750	0	1	1	0	1	0	0
74	ENSG00000101327	0	0	0	1	0	0	0
75	ENSG00000111262	0	0	1	0	1	1	0
76	ENSG00000173267	0	0	1	0	1	1	0
77	ENSG00000103528	0	1	1	0	1	0	0
78	ENSG00000089558	0	1	1	0	0	1	0
79	ENSG00000175344	1	1	0	0	0	0	0
80	ENSG00000140545	0	0	1	0	0	0	0
81	ENSG00000150594	0	0	0	0	0	1	1
82	ENSG00000151632	0	0	0	0	0	1	0
83	ENSG00000142871	0	0	0	0	0	1	1
84	ENSG00000100285	0	0	0	0	1	0	0
85	ENSG00000048540	0	0	1	0	0	1	0
86	ENSG00000152128	0	0	1	0	0	1	0
87	ENSG00000100097	0	0	1	0	1	1	0
88	ENSG00000164099	0	0	1	0	0	0	0
89	ENSG00000177098	0	1	1	0	1	0	0
90	ENSG00000106689	0	1	1	1	0	0	0

## Sheet: Adult Mouse Brain (FFPE)
	Gene	Cluster1	Cluster2	Cluster3	Cluster4	Cluster5	Cluster6	Cluster7	Cluster8	Cluster9
0	ENSMUSG00000000305	0	0	0	0	0	0	0	0	1
1	ENSMUSG00000001260	0	0	0	0	0	0	0	0	1
2	ENSMUSG00000001506	0	0	0	0	1	0	0	0	0
3	ENSMUSG00000001827	0	0	0	0	0	1	0	0	0
4	ENSMUSG00000001930	0	0	0	0	1	0	0	0	0
5	ENSMUSG00000002012	0	0	0	0	0	0	0	0	1
6	ENSMUSG00000003657	0	0	0	0	0	0	1	0	0
7	ENSMUSG00000005973	0	0	0	0	0	0	0	0	1
8	ENSMUSG00000006522	0	0	0	0	0	0	1	0	0
9	ENSMUSG00000006782	0	0	0	0	0	1	0	0	0
10	ENSMUSG00000006930	0	0	0	0	0	0	0	0	1
11	ENSMUSG00000009075	0	0	0	0	1	0	0	0	0
12	ENSMUSG00000009394	0	0	1	0	0	0	0	0	0
13	ENSMUSG00000010080	0	1	0	0	0	0	0	0	0
14	ENSMUSG00000010825	0	1	0	0	0	0	0	0	0
15	ENSMUSG00000013076	0	1	0	0	0	0	0	0	0
16	ENSMUSG00000015090	0	0	0	0	1	0	0	0	0
17	ENSMUSG00000015843	0	0	1	0	0	0	0	0	0
18	ENSMUSG00000016494	0	0	0	1	0	0	0	0	0
19	ENSMUSG00000017400	1	0	0	0	0	0	0	0	0
20	ENSMUSG00000017493	1	0	0	0	0	0	0	0	0
21	ENSMUSG00000018339	0	0	0	0	0	0	1	0	1
22	ENSMUSG00000018470	0	0	0	1	0	0	0	0	0
23	ENSMUSG00000018589	0	0	0	0	0	0	0	0	1
24	ENSMUSG00000018634	0	0	0	1	0	0	0	0	0
25	ENSMUSG00000019772	0	0	0	1	0	0	0	0	0
26	ENSMUSG00000019817	0	0	0	0	0	0	0	0	1
27	ENSMUSG00000019828	0	1	0	0	0	0	0	0	0
28	ENSMUSG00000019890	0	0	0	0	0	0	0	0	1
29	ENSMUSG00000019986	0	0	0	0	0	0	0	0	1
30	ENSMUSG00000019997	0	0	1	0	0	0	0	0	0
31	ENSMUSG00000020178	0	0	0	0	0	0	0	1	0
32	ENSMUSG00000020262	0	1	0	0	0	0	0	0	0
33	ENSMUSG00000020396	0	1	0	0	0	0	0	0	0
34	ENSMUSG00000020599	0	0	0	0	0	0	0	1	0
35	ENSMUSG00000020713	0	0	0	0	0	0	0	0	1
36	ENSMUSG00000020732	0	1	0	0	0	0	0	0	0
37	ENSMUSG00000020774	0	0	0	0	0	1	0	0	0
38	ENSMUSG00000021390	0	0	0	0	1	0	0	0	0
39	ENSMUSG00000021647	0	0	0	0	0	0	1	0	0
40	ENSMUSG00000021680	0	0	1	0	0	0	0	0	0
41	ENSMUSG00000021708	0	0	0	1	0	0	0	0	0
42	ENSMUSG00000021743	1	0	0	0	0	0	0	0	0
43	ENSMUSG00000021948	0	1	0	0	0	0	0	0	0
44	ENSMUSG00000022090	0	0	0	0	0	1	0	0	0
45	ENSMUSG00000022103	1	0	0	0	0	0	0	0	0
46	ENSMUSG00000022176	0	0	0	0	0	0	0	1	0
47	ENSMUSG00000022212	0	0	1	0	0	0	0	0	0
48	ENSMUSG00000022235	0	0	0	0	0	0	0	0	1
49	ENSMUSG00000022382	0	0	1	0	0	0	0	0	0
50	ENSMUSG00000022421	0	0	1	0	0	0	0	0	0
51	ENSMUSG00000022425	0	0	0	0	0	1	0	0	0
52	ENSMUSG00000022489	0	0	0	0	0	0	0	1	0
53	ENSMUSG00000022602	1	0	0	0	0	0	0	0	0
54	ENSMUSG00000022708	0	0	0	0	1	0	0	0	0
55	ENSMUSG00000022840	0	0	0	0	0	0	0	1	0
56	ENSMUSG00000022949	0	0	0	0	0	1	0	0	0
57	ENSMUSG00000023046	0	0	0	1	0	0	0	0	0
58	ENSMUSG00000023064	0	0	0	0	0	0	1	0	0
59	ENSMUSG00000023868	0	0	0	0	0	0	0	1	0
60	ENSMUSG00000023927	1	0	0	0	0	0	0	0	0
61	ENSMUSG00000024245	1	0	0	0	0	0	0	0	0
62	ENSMUSG00000024517	0	0	1	0	0	0	0	0	0
63	ENSMUSG00000024610	0	0	0	0	1	0	0	0	0
64	ENSMUSG00000024650	0	0	0	0	1	0	0	0	0
65	ENSMUSG00000024985	0	1	0	0	0	0	0	0	0
66	ENSMUSG00000024990	1	0	0	0	0	0	0	0	0
67	ENSMUSG00000025400	0	0	0	0	0	0	1	0	1
68	ENSMUSG00000025504	0	1	0	0	0	0	0	0	0
69	ENSMUSG00000025889	0	0	1	0	0	0	0	0	0
70	ENSMUSG00000026051	0	0	0	0	0	1	0	0	0
71	ENSMUSG00000026167	0	0	0	1	0	0	0	0	0
72	ENSMUSG00000026247	0	0	0	0	0	0	0	0	1
73	ENSMUSG00000026344	0	0	1	0	0	0	0	0	0
74	ENSMUSG00000026384	0	1	0	0	0	0	0	0	0
75	ENSMUSG00000026452	1	0	0	0	0	0	0	0	0
76	ENSMUSG00000026463	0	0	1	0	0	0	0	0	0
77	ENSMUSG00000026475	0	1	0	0	0	0	0	0	0
78	ENSMUSG00000026519	0	0	0	0	0	1	0	0	0
79	ENSMUSG00000026697	0	0	0	0	1	0	0	0	0
80	ENSMUSG00000026765	1	0	0	0	0	0	0	0	0
81	ENSMUSG00000026778	0	0	0	0	0	0	1	0	0
82	ENSMUSG00000026826	1	0	0	0	0	0	0	0	0
83	ENSMUSG00000026830	0	0	0	0	0	1	0	0	0
84	ENSMUSG00000026841	0	0	0	0	1	0	0	0	0
85	ENSMUSG00000027210	0	0	0	0	0	0	0	1	0
86	ENSMUSG00000027270	0	0	0	1	0	0	0	0	0
87	ENSMUSG00000027318	0	0	0	1	0	0	0	0	0
88	ENSMUSG00000027360	0	0	0	0	0	0	1	0	0
89	ENSMUSG00000027375	0	0	0	0	0	1	0	0	0
90	ENSMUSG00000027400	0	0	0	0	0	0	0	1	0
91	ENSMUSG00000027520	0	0	0	0	0	0	0	0	1
92	ENSMUSG00000027570	0	0	0	0	0	1	0	0	0
93	ENSMUSG00000027833	0	1	0	0	0	0	0	0	0
94	ENSMUSG00000027971	0	0	1	0	0	0	0	0	0
95	ENSMUSG00000027985	0	1	0	0	0	0	0	0	0
96	ENSMUSG00000028871	0	0	0	1	0	0	0	0	0
97	ENSMUSG00000029151	0	0	1	0	0	0	0	0	0
98	ENSMUSG00000029335	0	0	1	0	0	0	0	0	0
99	ENSMUSG00000029361	0	0	0	0	0	0	0	0	1
100	ENSMUSG00000029544	0	0	0	1	0	0	0	0	0
101	ENSMUSG00000029661	0	0	0	0	1	0	0	0	0
102	ENSMUSG00000029718	0	0	0	0	1	0	0	0	0
103	ENSMUSG00000029869	1	0	0	0	0	0	0	0	0
104	ENSMUSG00000030123	0	0	1	0	0	0	0	0	0
105	ENSMUSG00000030218	0	0	0	0	1	0	0	0	0
106	ENSMUSG00000030226	0	0	1	0	0	0	0	0	0
107	ENSMUSG00000030500	0	1	0	0	0	0	0	0	0
108	ENSMUSG00000030551	0	0	0	0	0	0	0	0	1
109	ENSMUSG00000030772	1	0	0	0	0	0	0	0	0
110	ENSMUSG00000030792	1	0	0	0	0	0	0	0	0
111	ENSMUSG00000031111	0	0	0	0	0	0	1	0	0
112	ENSMUSG00000031210	0	0	0	0	0	0	0	0	1
113	ENSMUSG00000031216	0	0	0	1	0	0	0	0	0
114	ENSMUSG00000031344	0	0	0	0	0	0	1	0	1
115	ENSMUSG00000031355	0	0	0	0	0	0	0	0	1
116	ENSMUSG00000031425	0	0	0	0	0	1	0	0	0
117	ENSMUSG00000031618	0	0	0	0	1	0	0	0	0
118	ENSMUSG00000031654	0	0	0	0	0	0	1	0	0
119	ENSMUSG00000031932	0	0	0	0	0	0	0	1	0
120	ENSMUSG00000031980	0	0	0	0	0	0	1	0	0
121	ENSMUSG00000032085	0	0	0	0	1	0	0	0	0
122	ENSMUSG00000032128	0	0	0	1	0	0	0	0	0
123	ENSMUSG00000032238	0	1	0	0	0	0	0	0	0
124	ENSMUSG00000032259	0	0	0	0	0	0	0	1	0
125	ENSMUSG00000032355	0	0	0	1	0	0	0	0	0
126	ENSMUSG00000032368	0	1	0	0	0	0	0	0	0
127	ENSMUSG00000032517	0	0	0	0	0	1	0	0	0
128	ENSMUSG00000032554	0	0	0	0	0	1	0	0	0
129	ENSMUSG00000032854	0	0	0	0	0	1	0	0	0
130	ENSMUSG00000033007	0	0	0	0	0	0	0	1	0
131	ENSMUSG00000033061	0	0	0	0	0	0	1	0	0
132	ENSMUSG00000033161	0	0	0	1	0	0	0	0	0
133	ENSMUSG00000033579	0	0	0	0	0	1	0	0	0
134	ENSMUSG00000033721	0	1	0	0	0	0	0	0	0
135	ENSMUSG00000034402	0	0	0	1	0	0	0	0	0
136	ENSMUSG00000034472	0	0	0	0	0	0	0	1	0
137	ENSMUSG00000034584	0	0	0	1	0	0	0	0	0
138	ENSMUSG00000034993	0	0	0	0	0	0	1	0	0
139	ENSMUSG00000035033	1	0	0	0	0	0	0	0	0
140	ENSMUSG00000035274	0	0	0	0	0	0	0	1	0
141	ENSMUSG00000035357	0	0	0	1	0	0	0	0	0
142	ENSMUSG00000035383	0	0	0	0	0	0	1	0	0
143	ENSMUSG00000035783	0	0	0	0	1	0	0	0	0
144	ENSMUSG00000036098	0	0	0	0	0	1	0	0	0
145	ENSMUSG00000036198	0	0	0	0	0	0	1	0	1
146	ENSMUSG00000036357	0	0	0	0	0	0	0	0	1
147	ENSMUSG00000036502	0	0	0	0	0	0	1	0	1
148	ENSMUSG00000036634	0	0	0	0	0	1	0	0	0
149	ENSMUSG00000036699	0	0	0	0	0	0	1	0	1
150	ENSMUSG00000036777	0	0	0	0	0	1	0	0	0
151	ENSMUSG00000036814	0	0	0	0	1	0	0	0	0
152	ENSMUSG00000036907	0	0	0	0	1	0	0	0	0
153	ENSMUSG00000037166	0	0	0	0	0	1	0	0	0
154	ENSMUSG00000037206	0	0	0	0	1	0	0	0	0
155	ENSMUSG00000037279	1	0	0	1	0	0	0	0	0
156	ENSMUSG00000037362	0	0	1	0	0	0	0	0	0
157	ENSMUSG00000037625	0	0	0	0	0	1	0	0	0
158	ENSMUSG00000038112	0	0	0	0	0	0	1	0	1
159	ENSMUSG00000038173	0	0	0	0	0	1	0	0	0
160	ENSMUSG00000038257	0	0	0	0	0	0	0	0	1
161	ENSMUSG00000038331	1	0	0	1	0	0	0	0	0
162	ENSMUSG00000038764	0	1	0	0	0	0	0	0	0
163	ENSMUSG00000038860	1	0	0	0	0	0	0	0	0
164	ENSMUSG00000038872	0	1	0	0	0	0	0	0	0
165	ENSMUSG00000039103	0	0	0	0	0	0	0	1	0
166	ENSMUSG00000039195	1	0	0	0	0	0	0	0	0
167	ENSMUSG00000039313	0	0	0	0	0	0	1	0	0
168	ENSMUSG00000039349	0	0	0	1	0	0	0	0	0
169	ENSMUSG00000039629	0	0	0	0	0	0	0	1	0
170	ENSMUSG00000039943	0	1	0	0	0	0	0	0	0
171	ENSMUSG00000040258	0	0	0	0	0	0	1	0	0
172	ENSMUSG00000040452	0	0	0	1	0	0	0	0	0
173	ENSMUSG00000040624	0	1	0	0	0	0	0	0	0
174	ENSMUSG00000040856	0	0	0	0	0	0	1	0	0
175	ENSMUSG00000041046	0	1	0	0	0	0	0	0	0
176	ENSMUSG00000041380	0	0	1	0	0	0	0	0	0
177	ENSMUSG00000041559	0	0	0	0	1	0	0	0	0
178	ENSMUSG00000041607	0	0	0	0	0	1	0	0	0
179	ENSMUSG00000042589	0	0	0	1	0	0	0	0	0
180	ENSMUSG00000042816	0	0	0	0	0	0	1	0	0
181	ENSMUSG00000043439	0	0	0	1	0	0	0	0	0
182	ENSMUSG00000043448	0	0	0	0	0	1	0	0	0
183	ENSMUSG00000044071	0	0	1	0	0	0	0	0	0
184	ENSMUSG00000045314	1	0	0	0	0	0	0	0	0
185	ENSMUSG00000045471	0	0	0	0	0	0	1	0	0
186	ENSMUSG00000045573	0	0	0	0	0	0	0	1	0
187	ENSMUSG00000045871	0	1	0	0	0	0	0	0	0
188	ENSMUSG00000046321	1	0	0	0	0	0	0	0	0
189	ENSMUSG00000046352	0	0	0	0	1	0	0	0	0
190	ENSMUSG00000046447	0	0	0	1	0	0	0	0	0
191	ENSMUSG00000046480	0	0	0	0	0	0	0	1	0
192	ENSMUSG00000046593	0	0	0	1	0	0	0	0	0
193	ENSMUSG00000046607	0	0	1	0	0	0	0	0	0
194	ENSMUSG00000046719	1	0	0	0	0	0	0	0	0
195	ENSMUSG00000046818	0	0	0	1	0	0	0	0	0
196	ENSMUSG00000046844	0	0	0	0	0	0	0	0	1
197	ENSMUSG00000046922	0	0	0	0	0	0	0	1	0
198	ENSMUSG00000047507	0	0	0	0	0	0	1	0	1
199	ENSMUSG00000047797	0	0	0	0	0	1	0	0	0
200	ENSMUSG00000047904	1	0	0	0	0	0	0	0	0
201	ENSMUSG00000048218	0	0	0	0	0	0	1	0	0
202	ENSMUSG00000048240	0	0	0	0	0	0	0	1	0
203	ENSMUSG00000048583	0	0	0	0	1	0	0	0	0
204	ENSMUSG00000049630	0	0	1	0	0	0	0	0	0
205	ENSMUSG00000049892	0	1	0	0	0	0	0	0	0
206	ENSMUSG00000050063	0	0	0	0	0	1	0	0	0
207	ENSMUSG00000050074	0	0	0	0	1	0	0	0	0
208	ENSMUSG00000050121	0	0	0	0	0	1	0	0	0
209	ENSMUSG00000050315	0	1	0	0	0	0	0	0	0
210	ENSMUSG00000050663	1	0	0	0	0	0	0	0	0
211	ENSMUSG00000050711	0	0	0	0	0	0	1	0	0
212	ENSMUSG00000051111	0	0	0	0	0	0	0	1	0
213	ENSMUSG00000051985	0	0	0	1	0	0	0	0	0
214	ENSMUSG00000052305	0	0	0	0	1	0	0	0	0
215	ENSMUSG00000052374	0	0	0	0	0	0	0	1	0
216	ENSMUSG00000053819	0	0	1	0	0	0	0	0	0
217	ENSMUSG00000053930	0	0	0	0	1	0	0	0	0
218	ENSMUSG00000053963	0	0	1	0	0	0	0	0	0
219	ENSMUSG00000055639	0	0	0	0	0	0	0	1	0
220	ENSMUSG00000056708	1	0	0	0	0	0	0	0	0
221	ENSMUSG00000057719	0	0	0	0	0	0	0	1	0
222	ENSMUSG00000058420	0	0	1	0	0	0	0	0	0
223	ENSMUSG00000059187	0	0	1	0	0	0	0	0	0
224	ENSMUSG00000059742	0	0	0	1	0	0	0	0	0
225	ENSMUSG00000059857	0	1	0	0	0	0	0	0	0
226	ENSMUSG00000061086	1	0	0	0	0	0	0	0	0
227	ENSMUSG00000061718	0	0	0	0	0	0	0	1	0
228	ENSMUSG00000061762	0	0	0	0	0	0	0	1	0
229	ENSMUSG00000061808	0	0	0	0	0	1	0	0	0
230	ENSMUSG00000061859	0	1	0	0	0	0	0	0	0
231	ENSMUSG00000063415	0	0	1	0	0	0	0	0	0
232	ENSMUSG00000063594	0	0	0	0	0	0	1	0	0
233	ENSMUSG00000064179	0	1	0	0	0	0	0	0	0
234	ENSMUSG00000066357	0	0	0	0	0	0	0	0	1
235	ENSMUSG00000067879	1	0	0	0	0	0	0	0	0
236	ENSMUSG00000068696	0	0	0	0	0	0	0	1	0
237	ENSMUSG00000069917	0	0	0	0	1	0	0	0	0
238	ENSMUSG00000070695	0	0	1	0	0	0	0	0	0
239	ENSMUSG00000071234	0	0	0	0	0	0	0	1	0
240	ENSMUSG00000071379	0	0	1	0	0	0	0	0	0
241	ENSMUSG00000073565	0	0	0	1	0	0	0	0	0
242	ENSMUSG00000073940	0	0	0	0	1	0	0	0	0
243	ENSMUSG00000074575	0	0	1	0	0	0	0	0	0
244	ENSMUSG00000074743	0	0	0	0	1	0	0	0	0
245	ENSMUSG00000075224	0	0	0	0	0	0	1	0	0
246	ENSMUSG00000075334	0	0	1	0	0	0	0	0	0
247	ENSMUSG00000076439	0	0	0	0	0	1	0	0	0
248	ENSMUSG00000076498	1	0	0	0	0	0	0	0	0
249	ENSMUSG00000076617	1	0	0	0	0	0	0	0	0
250	ENSMUSG00000078137	0	0	0	0	0	0	0	1	0
251	ENSMUSG00000078771	0	0	0	0	0	1	0	0	0
252	ENSMUSG00000085007	1	0	0	0	0	0	0	0	0
253	ENSMUSG00000086040	0	0	0	0	1	0	0	0	0
254	ENSMUSG00000090121	0	1	0	0	0	0	0	0	0
255	ENSMUSG00000090291	0	0	0	0	0	0	0	1	0
256	ENSMUSG00000092035	0	0	0	0	0	0	1	0	1
257	ENSMUSG00000097789	0	0	0	0	1	0	0	0	0
258	ENSMUSG00000118401	0	0	0	0	0	0	0	1	0

## Sheet: osmFISH
	Cluster1	Cluster2	Cluster3	Cluster4	Cluster5	Cluster6	Cluster7	Cluster8	Cluster9	Cluster10	Cluster11
Gad2	0	1	0	0	0	0	1	0	0	0	0
Slc32a1	0	1	0	0	0	0	1	0	0	0	0
Crhbp	1	0	0	0	0	0	1	0	0	0	0
Cnr1	1	0	0	0	0	0	1	0	0	0	0
Vip	0	0	0	0	0	0	0	0	0	0	0
Cpne5	0	0	0	1	1	0	0	0	0	0	0
Pthlh	1	0	0	0	0	0	0	0	0	0	0
Crh	0	0	1	0	0	0	0	0	0	0	0
Tbr1	0	0	0	0	0	0	0	1	0	0	0
Lamp5	0	0	1	1	1	0	1	0	0	0	0
Rorb	0	0	0	0	1	1	0	0	0	0	0
Syt6	0	1	0	0	0	0	0	1	0	0	0
Kcnip2	1	1	0	0	1	1	0	0	0	0	0
Aldoc	0	0	0	0	0	0	1	0	1	0	0
Gfap	0	0	0	0	0	0	0	0	1	1	1
Serpinf1	0	0	0	0	0	0	0	0	1	0	1
Mfge8	0	0	0	0	0	0	0	0	1	1	0
Sox10	0	0	0	0	0	0	0	0	0	0	1
Plp1	0	0	0	0	0	0	0	0	0	0	1
Pdgfra	0	0	0	0	0	0	0	0	1	0	0
Bmp4	0	0	0	0	0	0	0	0	1	1	1
Itpr2	0	0	0	0	0	0	0	0	0	1	1
Tmem2	0	0	0	0	0	0	0	0	0	0	0
Ctps	0	0	0	0	0	0	0	0	0	0	0
Anln	0	0	0	0	0	0	0	0	0	0	1
Mrc1	0	0	0	0	0	0	0	0	0	0	1
Hexb	0	0	0	0	0	0	1	0	0	1	0
Ttr	0	0	0	0	0	0	0	0	0	1	0
Foxj1	0	0	0	0	0	0	0	0	0	1	1
Vtn	0	0	0	0	0	0	0	0	1	0	0
Flt1	1	0	0	0	0	0	0	0	1	1	0
Apln	0	1	0	0	0	0	0	0	0	0	1
Acta2	0	0	0	0	0	0	0	0	0	1	1
